# Supplementary material for: AKT1 Is Required for a Complete Palbociclib-Induced Senescence Phenotype in BRAF-V600E-Driven Human Melanoma
Source: Cancers (Basel). 2022 Jan 23;14(3):572. doi: 10.3390/cancers14030572 (PMC8833398; doi:10.3390/cancers14030572)
Supplement: Supplementary file 1 [file cancers-14-00572-s001.zip]

Archive with 2 entries (2 files):
- cancers-1563547-suppl.pdf
- Uncropped WBs.pdf
